# Supplementary material for: Association between self-reported and proxy informant Health Quality of life of older adults with the use of antipsychotic drugs in nursing homes. A cross-sectional study
Source: PLoS One. 2025 Jan 7;20(1):e0311823. doi: 10.1371/journal.pone.0311823 (PMC11706377; doi:10.1371/journal.pone.0311823)
Supplement: S1 Dataset — (CSV) [file pone.0311823.s001.csv]

SUBJID	AGE	SEX	RESMMSE	EQ5DPATIENT	PAIN	ANTIPSYCHOTIC	PROXYEQ5D	SCOREADL	DELUSION	SEVERITYDELUSION	HALLUCINATION	SEVERITYHALLUCINATION	AGITATION	SEVERITYAGITATION	TABAC	ALCOOL	HYPERTENSION	DIABETES	DEMENTIA	PARKINSON	ATYPICALPSYCHOTIC
EH02-PAT001	91	F	21	0,798	yes	yes	0,43	3,5	yes	yes	yes	no	no	no	no-fumeur	no consommateur	yes	no	yes	no	yes
EH02-PAT002	83	F	6	1	no	no	0,586	4,5	yes	yes	yes	no	yes	yes	no-fumeur	no consommateur	yes	no	yes	yes
EH02-PAT003	66	M	4	0,888	no	yes	0,698	5,5	yes	yes	yes	yes	yes	no	Fumeur (ou ex-fumeur de =12 mois)	no consommateur	no	no	no	no	no
EH02-PAT004	74	M		0,91	no	no	0,542	5,5	yes	yes	no	no	yes	no	no-fumeur	no consommateur	yes	yes	yes	no
EH02-PAT005	92	F	29	0,888	yes	no	0,888	6	no	no	no	no	no	no	no-fumeur	no consommateur	yes	no	no	no
EH02-PAT007	62	M	26	0,275	yes	yes	-0,013	2,5	yes	yes	no	no	no	no	no-fumeur	no consommateur	no	no	no	yes	yes
EH02-PAT009	70	M	17	0,676	yes	yes	0,142	1,5	yes	yes	no	no	yes	yes	no-fumeur	no consommateur	yes	no	no	yes	yes
EH02-PAT011	69	M	24	-0,263	yes	no	-0,263	0	no	no	no	no	no	no	no-fumeur	no consommateur	yes	yes	no	no
EH02-PAT012	82	M	15	-0,013	yes	yes	-0,046	2	no	no	no	no	no	no	no-fumeur	no consommateur	yes	yes	no	no	no
EH02-PAT013	62	M	30	0,91	no	yes	0,91	6	yes	yes	yes	yes	yes	no	Fumeur (ou ex-fumeur de =12 mois)	no consommateur	no	no	no	no	yes
EH02-PAT014	70	F	27	-0,013	yes	yes	-0,377	1	no	no	yes	yes	no	no	no-fumeur	no consommateur	no	no	no	no	yes
EH02-PAT016	71	M	20	0,275	yes	no	0,365	4	no	no	no	no	no	no	no-fumeur	no consommateur	yes	no	no	no
EH02-PAT018	93	F	13	-0,013	yes	no	-0,046	1	no	no	yes	yes	no	no	no-fumeur	no consommateur	yes	yes	yes	no
EH02-PAT019	85	F	8	-0,23	yes	no	-0,046	0,5	yes	yes	yes	yes	yes	yes	no-fumeur	no consommateur	yes	yes	yes	no
EH02-PAT020	91	F	9	0,365	yes	no	0,044	1,5	no	no	no	no	yes	yes		no consommateur	yes	no	yes	no
EH02-PAT022	74	M	13	0,91	no	yes	0,698	4	no	no	no	no	yes	yes			yes	no	no	no	no
EH02-PAT023	90	M	17	1	yes	no	0,844	5,5	no	no	no	no	no	no	no-fumeur	no consommateur	yes	no	yes	no
EH02-PAT024	84	F	17	0,077	yes	no	-0,263	0	yes	yes	yes	yes	no	no	no-fumeur	no consommateur	yes	yes	yes	no
EH02-PAT025	98	F	5	0,732	yes	no	0,199	3	no	no	no	no	no	no	no-fumeur	no consommateur	yes	yes	yes	no
EH02-PAT026	89	F	14	1	no	no	0,542	5	no	no	no	no	no	no	no-fumeur	no consommateur	yes	no	yes	no
EH02-PAT027	64	F	10	0,676	yes	no	0,542	2,5	yes	no	no	no	yes	no	no-fumeur	no consommateur	yes	no	yes	no
EH02-PAT028	87	F	14	0,355	yes	yes	-0,013	3	no	no	no	no	no	no	no-fumeur	no consommateur	yes	yes	yes	no	yes
EH02-PAT030	81	M	11	0,275	yes	yes	0,275	2,5	no	no	no	no	yes	no	no-fumeur	no consommateur	yes	no	no	no	yes
EH02-PAT032	75	M	27	1	no	yes	0,698	4,5	yes	no	yes	no	no	no	no-fumeur	no consommateur	no	no	no	no	yes
EH02-PAT033	71	M	6	1	no	yes	0,27	0,5	no	no	yes	no	yes	no	no-fumeur	no consommateur	yes	no	yes	no	no
EH02-PAT034	87	F	2	-0,416	yes	no	-0,416	0	no	no	no	no	no	no	no-fumeur	no consommateur	yes	yes	no	no
EH02-PAT035	71	F	21	0,275	yes	no	0,275	3	no	no	no	no	no	no	no-fumeur	no consommateur	yes	no	yes	yes
EH02-PAT039	69	F	26	1	yes	no	1	4,5	no	no	no	no	no	no	no-fumeur	no consommateur	yes	no	no	no
EH02-PAT041	86	M	11	-0,061	no	no	-0,061	0,5	no	no	no	no	no	no	no-fumeur	no consommateur	yes	yes	yes	no
EH02-PAT043	63	M	15	1	no	yes	0,91	5,5	yes	yes	no	no	yes	yes	no-fumeur	no consommateur	no	no	yes	no	no
EH02-PAT044	89	M	11	1	no	no	0,387	4	yes	yes	no	no	yes	yes	no-fumeur	no consommateur	yes	no	yes	no
EH02-PAT045	98	M	12	1	no	yes	0,632	4	no	no	no	no	yes	no	no-fumeur	no consommateur	yes	yes	yes	no	no
EH02-PAT047	92	F	3	-0,046	no	no	0,099	0,5	no	no	yes	yes	no	no	no-fumeur	no consommateur	yes	no	yes	no
EH03-PAT001	64	M	27	0,888	yes	yes	0,888	6	no	no	no	no	no	no	Fumeur (ou ex-fumeur de =12 mois)	no consommateur	no	Ne sait pas	no	no	no
EH03-PAT002	81	F	16	0,275	yes	no	0,521	3,5	yes	no	no	no	no	no	no-fumeur	no consommateur	yes	no	yes	yes
EH03-PAT003	67	F	10	0,43	no	yes	0,43	4,5	no	no	no	no	yes	no	no-fumeur	no consommateur	no	no	no	no	yes
EH03-PAT004	99	F	16	0,365	yes	no	0,275	3	no	no	no	no	no	no	no-fumeur	no consommateur	yes	yes	yes	no
EH03-PAT005	85	F	11	0,275	yes	no	0,275	2	yes	yes	no	no	yes	yes	no-fumeur	no consommateur	yes	no	yes	no
EH03-PAT006	69	F	26	1	yes	yes	0,798	6	yes	yes	no	no	no	no	no-fumeur	no consommateur	no	no	no	no	yes
EH03-PAT007	74	M	17	0,91	yes	no	0,275	1	no	no	no	no	yes	no	no-fumeur	no consommateur	yes	yes	yes	no
EH03-PAT008	97	F	18	0,43	yes	no	0,275	3,5	no	no	no	no	no	no	no-fumeur	no consommateur	yes	no	yes	no
EH03-PAT009	98	F	2	0,066	yes	no	-0,263	0	no	no	no	no	no	no	no-fumeur	no consommateur	yes	yes	yes	no
EH03-PAT010	84	M	9	-0,313	yes	no	0,275	0,5	yes	no	yes	no	yes	no	no-fumeur	no consommateur	yes	no	yes	no
EH03-PAT011	86	F	14	0,888	yes	no	-0,046	1	no	no	no	no	no	no	no-fumeur	no consommateur	yes	no	yes	no
EH03-PAT013	93	F	11	0,275	yes	yes	-0,046	0,5	no	no	no	no	no	no	no-fumeur	no consommateur	yes	no	yes	no	yes
EH03-PAT014	86	F	16	-0,416	yes	no	-0,263	0	no	no	no	no	no	no	no-fumeur	no consommateur	yes	yes	no	no
EH03-PAT016	83	F	27	0,798	yes	no	0,586	3,5	yes	no	no	no	yes	no	no-fumeur	no consommateur	yes	yes	yes	no
EH03-PAT017	69	F	8	1	yes	no	0,044	1	no	no	no	no	no	no	no-fumeur	no consommateur	yes	yes	yes	no
EH03-PAT018	76	M	15	0,275	yes	yes	0,275	1,5	yes	no	yes	yes	yes	no	no-fumeur	no consommateur	yes	no	yes	yes	yes
EH03-PAT019	100	F	4	-0,263	yes	no	-0,263	0	yes	no	yes	no	yes	no	no-fumeur	no consommateur	yes	yes	yes	no
EH03-PAT020	88	M	13	0,733	yes	no	0,521	4,5	no	no	no	no	no	no	no-fumeur	no consommateur	yes	no	yes	no
EH03-PAT022	91	F		0,888	yes	no	0,51	5,5	yes	yes	no	no	yes	yes	no-fumeur	no consommateur	yes	yes	yes	no
EH03-PAT024	76	F	24	1	yes	yes	0,888	5,5	yes	no	no	no	yes	no	no-fumeur	no consommateur	yes	no	no	no	yes
EH03-PAT025	77	F	21	0,586	no	yes	0,632	4	yes	no	yes	no	yes	no	no-fumeur	no consommateur	yes	yes	no	no	yes
EH03-PAT027	91	F	21	0,275	yes	no	0,275	1	no	no	no	no	no	no	no-fumeur	no consommateur	yes	no	yes	no
EH03-PAT028	66	M	20	0,888	no	yes	0,788	5	yes	yes	yes	yes	no	no	Fumeur (ou ex-fumeur de =12 mois)	no consommateur	yes	no	no	no	yes
EH03-PAT029	86	F	16	0,888	no	yes	1	6	yes	no	yes	no	yes	no	no-fumeur	no consommateur	yes	no	Ne sait pas	no	yes
EH03-PAT031	75	M	13	1	yes	no	0,43	4,5	no	no	no	no	yes	yes	no-fumeur	no consommateur	yes	no	yes	no
EH03-PAT038	79	F	23	-0,052	yes	yes	0,275	1	yes	yes	yes	yes	yes	yes	no-fumeur	no consommateur	no	no	yes	no	no
EH03-PAT039	72	F		1	no	yes	0,387	1,5	yes	no	yes	no	no	no	no-fumeur	no consommateur	Ne sait pas	Ne sait pas	Ne sait pas	yes	no
EH03-PAT040	92	M	0	0,542	no	no	0,542	1,5	no	no	no	no	no	no	no-fumeur	no consommateur	no	no	yes	no
EH03-PAT041	84	F	16	-0,263	yes	no	0,275	1,5	yes	yes	yes	yes	yes	no	no-fumeur	no consommateur	no	no	no	no
EH03-PAT044	81	M	22	1	no	yes	1	1	no	no	no	no	no	no	no-fumeur	no consommateur	yes	yes	yes	no	no
EH03-PAT045	94	F	23	0,275	yes	no	0,275	1	no	no	no	no	no	no	no-fumeur	no consommateur	yes	no	yes	no
EH04-PAT001	69	F	29	0,798	yes	no	0,91	6	yes	no	no	no	yes	no	Fumeur (ou ex-fumeur de =12 mois)	no consommateur	yes	yes	no	no
EH04-PAT002	75	F	29	0,798	yes	yes	1	6	yes	no	no	no	no	no	no-fumeur	no consommateur	yes	no	no	no	no
EH04-PAT003	96	F	29	0,798	yes	no	0,642	4,5	no	no	no	no	no	no	no-fumeur	no consommateur	yes	no	no	no
EH04-PAT004	99	F	22	0,888	yes	no	0,365	1	no	no	no	no	no	no	no-fumeur	no consommateur	yes	no	no	no
EH04-PAT006	85	M	13	1	yes	yes	0,477	2	no	no	no	no	yes	no	no-fumeur	no consommateur	yes	yes	Ne sait pas	no	yes
EH04-PAT007	75	M	24	1	yes	yes	1	6	no	no	no	no	no	no	no-fumeur	no consommateur	yes	yes	Ne sait pas	no	no
EH04-PAT008	81	M	24	0,91	yes	yes	0,698	4,5	yes	no	no	no	yes	no	Fumeur (ou ex-fumeur de =12 mois)	no consommateur	no	yes	yes	no	no
EH04-PAT013	92	M	13	1	no	no	0,044	0,5	no	no	no	no	no	no	Fumeur (ou ex-fumeur de =12 mois)	Consommateur (ou ex-consommateur de =12 mois)	no	no	yes	no
EH04-PAT015	86	F	14	-0,085	yes	no	-0,046	0,5	yes	no	yes	no	yes	no	no-fumeur	no consommateur	yes	yes	yes	yes
EH04-PAT017	71	M		0,91	no	yes	1	5,5	yes	no	yes	no	yes	no	Fumeur (ou ex-fumeur de =12 mois)	no consommateur	no	no	Ne sait pas	no	no
EH04-PAT018	71	F	28	0,91	yes	yes	0,798	6	yes	no	yes	no	yes	no	no-fumeur	no consommateur	yes	yes	no	no	yes
EH04-PAT019	63	M	23	0,91	yes	yes	0,91	6	no	no	no	no	no	no	no-fumeur	no consommateur	no	no	no	no	yes
EH04-PAT020	88	F	18	0,275	yes	no	0,275	3,5	no	no	no	no	no	no	no-fumeur	no consommateur	yes	no	Ne sait pas	no
EH04-PAT021	105	F	3	0,275	yes	no	0,365	3	no	no	no	no	no	no	no-fumeur	no consommateur	yes	no	Ne sait pas	no
EH04-PAT022	78	F	11	1	no	yes	0,254	4	no	no	no	no	yes	no	no-fumeur	no consommateur	yes	yes	Ne sait pas	yes	no
EH04-PAT024	93	F	22	0,487	yes	no	0,487	4,5	no	no	no	no	no	no	no-fumeur	no consommateur	yes	yes	no	no
EH04-PAT026	81	M	18	0,733	yes	no	0,689	5	yes	yes	yes	no	yes	no	no-fumeur	no consommateur	yes	yes	Ne sait pas	no
EH04-PAT029	86	F	20	0,275	no	no	0,066	3	no	no	no	no	yes	no	no-fumeur	no consommateur	yes	yes	no	no
EH04-PAT030	93	F	9	-0,263	no	no	-0,028	1	no	no	no	no	no	no	no-fumeur	no consommateur	no	no	yes	yes
EH04-PAT033	96	M	13	0,477	no	no	-0,046	1	yes	no	yes	no	yes	no	no-fumeur	no consommateur	no	no	Ne sait pas	no
EH04-PAT034	71	M	12	-0,061	yes	no	-0,173	0,5	no	no	no	no	no	no	no-fumeur	no consommateur	yes	no	yes	no
EH04-PAT035	94	M	8	0,365	yes	no	0,275	3	yes	no	no	no	yes	no	no-fumeur	no consommateur	yes	no	yes	no
EH04-PAT036	73	M	24	0,888	yes	yes	1	6	no	no	no	no	no	no	no-fumeur	no consommateur	yes	no	no	no	no
EH04-PAT037	71	F	25	0,798	yes	yes	0,91	5,5	yes	no	no	no	yes	no	no-fumeur	no consommateur	yes	no	no	no	no
EH04-PAT038	86	F	7	0,275	yes	no	0,365	0,5	yes	no	no	no	yes	no	no-fumeur	no consommateur	no	yes	yes	no
EH04-PAT040	85	F	0	1	no	no	0,365	2	yes	no	no	no	yes	no	no-fumeur	no consommateur	yes	yes	yes	no
EH04-PAT041	82	M	21	0,275	yes	yes	0,477	3,5	no	no	no	no	yes	no	no-fumeur	no consommateur	yes	no	Ne sait pas	no	yes
EH04-PAT042	79	F	10	-0,263	yes	no	-0,173	0,5	yes	no	yes	no	yes	no	no-fumeur	no consommateur	yes	no	yes	yes
EH04-PAT049	70	F	7	0,91	no	yes	0,254	2	yes	yes	no	no	yes	yes	no-fumeur	no consommateur	no	no	yes	no	no
EH04-PAT050	80	F	8	0,91	no	yes	-0,013	3	no	no	no	no	no	no	no-fumeur	no consommateur	no	no	yes	no	no
EH04-PAT051	86	F		1	yes	yes	0,542	3	no	no	no	no	no	no	no-fumeur	no consommateur	yes	no	yes	no	no
EH04-PAT053	77	M	5	0,275	no	yes	0,365	3	yes	yes	yes	yes	yes	yes	no-fumeur	no consommateur	yes	no	yes	no	yes
EH04-PAT057	74	M	17	1	no	yes	0,542	4,5	yes	no	no	no	yes	no	no-fumeur	Ex-consommateur (depuis >12 mois)	no	no	yes	no	yes
EH04-PAT058	65	M	26	0,798	no	yes	0,52	4,5	no	no	no	no	yes	yes	Ex-fumeur (depuis >12 mois)	no consommateur	no	no	no	no	no
EH04-PAT060	76	F	18	0,798	no	yes	0,142	3,5	yes	yes	yes	yes	yes	yes	no-fumeur	no consommateur	yes	no	yes	no	no
EH09-PAT002	87	F	12	0,642	yes	no	0,25	1,5	no	no	no	no	yes	no	no-fumeur	no consommateur	yes	no	yes	no
EH09-PAT003	94	F	3	0,888	yes	no	-0,263	0	no	no	yes	no	no	no	no-fumeur	no consommateur	no	no	yes	no
EH09-PAT004	84	F	9	1	no	yes	0,798	4	yes	yes	yes	yes	yes	yes		Ex-consommateur (depuis >12 mois)	yes	yes	yes	no	yes
EH09-PAT005	72	M	17	0,561	yes	yes	0,577	5,5	no	no	no	no	no	no	no-fumeur	Consommateur (ou ex-consommateur de =12 mois)	no	no	yes	no	yes
EH09-PAT007	91	F	2	-0,204	no	yes	-0,416	0	yes	yes	yes	yes	yes	yes			yes	yes	no	no	no
EH09-PAT013	85	F	4	1	yes	yes	-0,046	1	yes	yes	yes	yes	no	no	no-fumeur	no consommateur	no	no	yes	no	yes
EH09-PAT015	77	F	22	0,255	yes	no	-0,116	5	no	no	no	no	no	no	no-fumeur	no consommateur	no	no	no	yes
EH09-PAT016	77	M	10	0,798	yes	no	0,52	5,5	no	no	no	no	no	no	no-fumeur	no consommateur	no	no	Ne sait pas	no
EH09-PAT017	89	M	8	1	no	yes	0,642	1,5	no	no	no	no	no	no	no-fumeur	no consommateur	yes	no	yes	no	yes
EH09-PAT018	82	M	12	0,275	yes	no	0,275	4	no	no	no	no	no	no	no-fumeur	no consommateur	yes	yes	yes	no
EH09-PAT020	92	M	12	-0,052	yes	yes	-0,53	0,5	yes	no	no	no	yes	yes	no-fumeur	no consommateur	no	yes	yes	no	no
EH09-PAT022	84	M	11	0,259	no	no	1	6	yes	no	yes	no	no	no	no-fumeur	no consommateur	no	no	yes	no
EH09-PAT026	74	M	12	0,844	no	yes	0,275	4,5	yes	no	yes	no	yes	no	no-fumeur	no consommateur	yes	no	yes	no	no
EH09-PAT028	76	M	11	1	no	no	0,632	4,5	no	no	no	no	no	no	Fumeur (ou ex-fumeur de =12 mois)	Ex-consommateur (depuis >12 mois)	yes	no	yes	no
EH09-PAT030	81	M	12	1	no	yes	0,844	5,5	no	no	yes	yes	no	no	Fumeur (ou ex-fumeur de =12 mois)	Ex-consommateur (depuis >12 mois)	no	yes	no	no	no
EH09-PAT033	77	F	15	1	no	no	0,788	5	no	no	no	no	yes	no	no-fumeur	no consommateur	no	yes	no	no
EH09-PAT035	72	M	16	1	no	no	1	4,5	no	no	no	no	no	no	Ex-fumeur (depuis >12 mois)	Ex-consommateur (depuis >12 mois)	yes	yes	no	no
EH09-PAT037	99	F	9	1	yes	yes	0,199	3	no	no	yes	yes	yes	yes	no-fumeur	no consommateur	no	no	yes	no	yes
EH09-PAT039	71	F	7	1	no	no	0,275	2	yes	yes	yes	yes	no	no	no-fumeur	no consommateur	yes	yes	yes	no
EH09-PAT041	76	M	14	1	yes	no	0,632	5,5	no	no	no	no	no	no	no-fumeur	no consommateur	yes	no	Ne sait pas	no
EH09-PAT047	77	M	11	-0,046	no	no	-0,061	0,5	no	no	no	no	no	no	no-fumeur	no consommateur	yes	yes	no	no
EH09-PAT052	78	F	8	1	no	yes	0,066	2	yes	yes	yes	yes	yes	yes	no-fumeur	no consommateur	no	no	no	no	no
EH13-PAT001	79	F	21	0,798	yes	yes	0,298	4	no	no	no	no	no	no	Ex-fumeur (depuis >12 mois)	no consommateur	yes	yes	yes	no	yes
EH13-PAT002	72	F	22	1	no	no	0,43	5	yes	yes	no	no	yes	no	no-fumeur	no consommateur	no	no	no	no
EH13-PAT005	97	F	6	1	no	no	0,477	2,5	yes	yes	no	no	yes	no	no-fumeur	no consommateur	yes	yes	yes	no
EH13-PAT006	90	F	14	1	yes	no	0,52	2	yes	yes	yes	yes	yes	yes	no-fumeur	no consommateur	yes	no	yes	no
EH13-PAT007	70	F	29	0,91	yes	yes	0,798	6	yes	yes	yes	no	yes	no	no-fumeur	no consommateur	yes	no	no	yes	yes
EH13-PAT008	86	F	21	0,633	no	no	0,365	3,5	no	no	no	no	no	no	no-fumeur	no consommateur	yes	no	no	no
EH13-PAT009	92	F	22	0,888	yes	no	-0,263	1	yes	no	yes	no	yes	no	no-fumeur	no consommateur	no	no	yes	no
EH13-PAT010	79	F		1	no	no	0,387	2	yes	yes	yes	yes	yes	yes	no-fumeur	no consommateur	no	yes	yes	no
EH13-PAT013	83	M	13	-0,046	yes	no	-0,061	0	no	no	no	no	no	no	no-fumeur	no consommateur	yes	yes	yes	yes
EH13-PAT019	101	F	11	-0,061	yes	yes	-0,173	0,5	no	no	yes	no	no	no	no-fumeur	no consommateur	yes	yes	yes	no	yes
EH13-PAT020	74	F	9	1	no	yes	0,632	5	no	no	no	no	yes	no	no-fumeur	no consommateur	yes	no	no	yes	yes
EH13-PAT021	96	M	3	1	no	no	0,156	0,5	yes	no	no	no	no	no	no-fumeur	Ex-consommateur (depuis >12 mois)	yes	no	yes	no
EH13-PAT025	81	F	17	0,365	yes	no	0,477	1	yes	no	no	no	no	no	no-fumeur	no consommateur	Ne sait pas	Ne sait pas	yes	no
EH16-PAT001	71	M	27	0,888	no	no	1	6	no	no	no	no	no	no	no-fumeur	no consommateur	yes	no	no	no
EH16-PAT002	82	M	19	0,038	yes	no	0,038	4,5	yes	no	yes	no	yes	yes	no-fumeur	Ex-consommateur (depuis >12 mois)	no	no	no	no
EH16-PAT004	68	F	29	-0,124	no	yes	0,91	5,5	yes	yes	no	no	yes	yes	no-fumeur	no consommateur	no	no	no	no	no
EH16-PAT006	97	M	15	0,365	yes	yes	0,431	3	yes	yes	yes	yes	yes	yes	Fumeur (ou ex-fumeur de =12 mois)	Ex-consommateur (depuis >12 mois)	no	no	no	no	no
EH16-PAT007	79	F	27	0,038	yes	no	0,431	4,5	no	no	no	no	no	no	no-fumeur	no consommateur	yes	no	no	no
EH16-PAT008	89	F	17	-0,052	no	no	-0,076	1	yes	no	yes	no	no	no	no-fumeur	no consommateur	yes	no	yes	no
EH16-PAT009	71	M	15	0,387	no	no	0,733	5	no	no	no	no	no	no	Fumeur (ou ex-fumeur de =12 mois)	Ex-consommateur (depuis >12 mois)	yes	no	no	yes
EH16-PAT010	83	M	16	0,91	no	no	1	6	no	no	no	no	yes	yes	no-fumeur	no consommateur	yes	no	no	no
EH16-PAT011	68	M	18	0,91	no	yes	0,754	6	yes	yes	yes	no	yes	yes	no-fumeur	no consommateur	no	no	no	no	yes
EH16-PAT012	79	F	6	0,365	no	yes	0,066	2,5	no	no	no	no	yes	yes	no-fumeur	no consommateur	yes	yes	no	Ne sait pas	yes
EH16-PAT013	72	F	22	-0,199	yes	no	-0,013	3,5	yes	no	no	no	yes	yes	no-fumeur	no consommateur	yes	no	yes	no
EH16-PAT014	88	M	24	0,13	no	no	-0,173	2	no	no	no	no	no	no	no-fumeur	no consommateur	yes	no	yes	no
EH16-PAT015	89	M	18	0,467	no	no	0,099	2,5	yes	yes	no	no	yes	yes	no-fumeur	no consommateur	yes	no	yes	no
EH16-PAT019	105	F	7	-0,263	no	no	-0,263	0,5	yes	no	yes	no	no	no	no-fumeur	no consommateur	yes	no	no	no
EH16-PAT020	67	M	14	0,128	no	no	-0,14	0,5	yes	no	no	no	yes	no	no-fumeur	Ex-consommateur (depuis >12 mois)	yes	no	no	no
EH16-PAT023	87	F	8	-0,109	no	no	-0,263	0,5	yes	no	yes	yes	yes	yes	no-fumeur	no consommateur	no	no	yes	no
EH16-PAT026	71	F	17	0,798	no	no	0,888	6	no	no	yes	yes	no	no	no-fumeur	no consommateur	no	no	no	no
EH16-PAT027	93	M	22	0,689	no	no	0,431	4	no	no	no	no	yes	no	no-fumeur	no consommateur	no	no	no	no
EH16-PAT034	79	M	25	0,888	no	no	1	6	no	no	no	no	no	no			no	no	yes	no
EH16-PAT037	77	M	9	-0,011	no	no	0,888	4,5	no	no	no	no	no	no	Ex-fumeur (depuis >12 mois)	no consommateur	yes	yes	no	no
EH16-PAT039	73	M	30	0,633	no	yes	0,733	6	no	no	no	no	no	no	Fumeur (ou ex-fumeur de =12 mois)	Consommateur (ou ex-consommateur de =12 mois)	yes	no	no	no	no
EH16-PAT041	78	M	17	1	no	no	0,632	3,5	no	no	no	no	yes	yes	no-fumeur	no consommateur	yes	no	no	no
EH16-PAT042	75	M	24	0,888	no	no	0,888	5,5	no	no	no	no	no	no	Ex-fumeur (depuis >12 mois)	no consommateur	yes	no	no	no
EH16-PAT043	85	F	18	-0,052	no	no	0,51	5	no	no	no	no	no	no	no-fumeur	no consommateur	yes	no	no	no
EH16-PAT044	69	M	19	0,733	no	no	1	5	yes	yes	no	no	no	no	no-fumeur	no consommateur	yes	no	no	no
EH16-PAT046	75	M	23	0,355	no	no	0,365	4,5	no	no	no	no	no	no	no-fumeur	no consommateur	yes	yes	no	no
EH16-PAT048	96	M	12	-0,013	no	no	0,275	2	no	no	no	no	no	no	no-fumeur	no consommateur	yes	no	yes	no
EH16-PAT049	86	M	15	-0,046	no	no	-0,046	1	no	no	no	no	no	no	Ex-fumeur (depuis >12 mois)	Ex-consommateur (depuis >12 mois)	no	no	no	yes
EH16-PAT050	71	M	23	1	no	no	1	6	no	no	no	no	no	no	no-fumeur	no consommateur	no	no	no	no
EH16-PAT051	93	M	25	0,888	no	no	1	6	no	no	no	no	no	no	no-fumeur	no consommateur	no	no	no	no
EH16-PAT053	81	F	26	0,733	no	no	0,888	6	no	no	no	no	no	no	no-fumeur	no consommateur	yes	no	no	no
EH16-PAT054	83	F	20	1	no	yes	1	5,5	no	no	no	no	no	no	no-fumeur	no consommateur	no	no	no	no	no
EH16-PAT055	82	M	21	0,91	no	no	0,798	6	yes	no	no	no	yes	no	no-fumeur	no consommateur	no	yes	no	no
EH16-PAT056	93	F	18	0,561	no	no	0,561	6	no	no	no	no	no	no	no-fumeur	no consommateur	yes	no	no	no
EH16-PAT059	74	M	15	0,577	no	no	0,632	3,5	no	no	no	no	no	no	no-fumeur	Ex-consommateur (depuis >12 mois)	yes	yes	no	no
EH16-PAT061	82	F	15	0,754	no	no	0,311	2,5	yes	yes	yes	yes	no	no	no-fumeur	no consommateur	yes	no	yes	no
EH16-PAT062	92	M	15	0,888	no	no	0,52	5	no	no	yes	no	no	no	no-fumeur	no consommateur	no	no	no	no
EH16-PAT063	93	F	22	0,316	yes	no	-0,052	4,5	no	no	no	no	no	no	no-fumeur	no consommateur	yes	no	no	no
EH16-PAT064	79	M	29	0,733	no	no	0,633	5	no	no	no	no	no	no	no-fumeur	no consommateur	yes	no	no	no
EH16-PAT065	85	F	17	0,038	no	no	0,077	1,5	no	no	no	no	no	no	no-fumeur	no consommateur	yes	no	no	no
EH16-PAT066	100	F	20	0,044	no	no	0,156	1,5	no	no	no	no	no	no	no-fumeur	no consommateur	yes	no	no	no
EH16-PAT068	81	M	11	0,52	no	yes	0,632	1,5	no	no	no	no	yes	yes	Fumeur (ou ex-fumeur de =12 mois)	no consommateur	yes	no	no	no	no
EH16-PAT069	83	F	17	-0,046	no	no	0,477	3	no	no	no	no	no	no	no-fumeur	no consommateur	yes	yes	no	no
EH16-PAT070	68	M	26	1	no	yes	0,788	6	no	no	no	no	no	no	Ex-fumeur (depuis >12 mois)	no consommateur	yes	yes	no	no	yes
EH16-PAT071	67	M	22	0,622	no	yes	1	6	no	no	no	no	no	no	no-fumeur	no consommateur	no	no	no	no	no
EH16-PAT073	60	M		0,16	no	yes	0,633	3,5	no	no	no	no	no	no	Fumeur (ou ex-fumeur de =12 mois)	Ex-consommateur (depuis >12 mois)	yes	yes	no	no	yes
EH16-PAT074	74	M	23	-0,052	no	yes	0,344	3	no	no	no	no	no	no	no-fumeur	no consommateur	yes	yes	yes	no	no
EH16-PAT076	94	F	28	-0,269	no	no	-0,14	1	no	no	no	no	no	no	no-fumeur	no consommateur	yes	no	no	no
EH16-PAT077	87	M	22	0,798	no	no	1	6	no	no	no	no	no	no	no-fumeur	no consommateur	yes	yes	no	no
EH16-PAT078	63	M	23	0,275	no	no	-0,013	3	no	no	no	no	no	no	no-fumeur	no consommateur	no	no	no	yes
EH16-PAT079	98	F	6	-0,028	yes	no	-0,061	2	yes	yes	yes	yes	no	no	no-fumeur	no consommateur	yes	no	no	no
EH16-PAT080	64	F	5	0,365	no	no	0,586	3,5	no	no	no	no	no	no	no-fumeur	no consommateur	yes	yes	no	no
EH16-PAT082	89	M	16	0,91	no	yes	0,477	1,5	no	no	no	no	no	no	no-fumeur	no consommateur	no	no	yes	no	yes
EH16-PAT085	71	M	9	0,365	no	yes	0,156	2	no	no	no	no	no	no	Ex-fumeur (depuis >12 mois)	Ex-consommateur (depuis >12 mois)	yes	no	yes	no	no
EH16-PAT086	91	F	6	-0,173	no	no	-0,416	0	yes	yes	yes	yes	no	no	no-fumeur	no consommateur	yes	no	no	no
EH16-PAT087	93	F	17	1	no	no	1	6	no	no	no	no	no	no	no-fumeur	no consommateur	no	no	yes	no
EH16-PAT090	76	M	15	0,254	no	no	0,344	4	no	no	no	no	no	no	no-fumeur	no consommateur	no	no	no	no
EH16-PAT091	67	M	4	0,888	no	no	0,888	5,5	no	no	no	no	no	no	no-fumeur	Ex-consommateur (depuis >12 mois)	no	no	no	no
EH16-PAT093	88	M	19	0,365	no	yes	0,586	3	yes	yes	no	no	yes	yes	no-fumeur	no consommateur	yes	no	yes	yes	yes
EH16-PAT094	68	M	28	0,477	no	no	0,189	3	no	no	no	no	no	no	Fumeur (ou ex-fumeur de =12 mois)	Ex-consommateur (depuis >12 mois)	yes	no	no	no
